# Supplementary material for: Evaluation of chirality descriptors derived from SMILES heteroencoders
Source: J Cheminform. 2025 Aug 31;17:137. doi: 10.1186/s13321-025-01080-7 (PMC12398957; doi:10.1186/s13321-025-01080-7)
Supplement: Supplementary file 2 — Supplementary Material 2. [file 13321_2025_1080_MOESM2_ESM.xlsx]

## Sheet: Example
EXAMPLE OF DESCRIPTOR CALCULATION
FP	cfp_1	cfp_2	cfp_3	cfp_4	cfp_5	cfp_6	cfp_7	cfp_8	cfp_9	cfp_10	cfp_11	cfp_12	cfp_13	cfp_14	cfp_15	cfp_16	cfp_17	cfp_18	cfp_19	cfp_20	cfp_21	cfp_22	cfp_23	cfp_24	cfp_25	cfp_26	cfp_27	cfp_28	cfp_29	cfp_30	cfp_31	cfp_32	cfp_33	cfp_34	cfp_35	cfp_36	cfp_37	cfp_38	cfp_39	cfp_40	cfp_41	cfp_42	cfp_43	cfp_44	cfp_45	cfp_46	cfp_47	cfp_48	cfp_49
Brc1ccc2CC[C@H](Nc2c1)c3ccccc3	0	0	0	0	0	0	0	0	0	0	0	0	0	0	0	0	0	0	0	0	0	0	0	0	0	0	0	0	0	0	0	0	0	0	0	0	0	0	0	0	0	1	1	0	0	0	0	0	0
Brc1ccc2CC[C@@H](Nc2c1)c3ccccc3	0	0	0	0	0	0	0	0	0	0	0	0	0	0	0	0	0	0	0	0	0	0	0	0	0	1	0	0	0	0	0	0	0	0	0	0	0	0	0	0	0	0	1	0	0	0	0	0	0
FP_NS
Brc1ccc2CC[C@H](Nc2c1)c3ccccc3	0	0	0	0	0	0	0	1	0	0	0	0	0	0	0	0	0	0	0	0	0	0	0	0	0	0	0	0	0	0	0	0	0	0	0	0	0	0	0	0	0	0	1	0	0	0	0	0	0
Brc1ccc2CC[C@@H](Nc2c1)c3ccccc3	0	0	0	0	0	0	0	1	0	0	0	0	0	0	0	0	0	0	0	0	0	0	0	0	0	0	0	0	0	0	0	0	0	0	0	0	0	0	0	0	0	0	1	0	0	0	0	0	0
FP_ORI-OPP
Brc1ccc2CC[C@H](Nc2c1)c3ccccc3	0	0	0	0	0	0	0	0	0	0	0	0	0	0	0	0	0	0	0	0	0	0	0	0	0	-1	0	0	0	0	0	0	0	0	0	0	0	0	0	0	0	1	0	0	0	0	0	0	0
Brc1ccc2CC[C@@H](Nc2c1)c3ccccc3	0	0	0	0	0	0	0	0	0	0	0	0	0	0	0	0	0	0	0	0	0	0	0	0	0	1	0	0	0	0	0	0	0	0	0	0	0	0	0	0	0	-1	0	0	0	0	0	0	0
FP_ORI-NS
Brc1ccc2CC[C@H](Nc2c1)c3ccccc3	0	0	0	0	0	0	0	-1	0	0	0	0	0	0	0	0	0	0	0	0	0	0	0	0	0	0	0	0	0	0	0	0	0	0	0	0	0	0	0	0	0	1	0	0	0	0	0	0	0
Brc1ccc2CC[C@@H](Nc2c1)c3ccccc3	0	0	0	0	0	0	0	-1	0	0	0	0	0	0	0	0	0	0	0	0	0	0	0	0	0	1	0	0	0	0	0	0	0	0	0	0	0	0	0	0	0	0	0	0	0	0	0	0	0
CDDD	cddd_1	cddd_2	cddd_3	cddd_4	cddd_5	cddd_6	cddd_7	cddd_8	cddd_9	cddd_10	cddd_11	cddd_12	cddd_13	cddd_14	cddd_15	cddd_16	cddd_17	cddd_18	cddd_19	cddd_20	cddd_21	cddd_22	cddd_23	cddd_24	cddd_25	cddd_26	cddd_27	cddd_28	cddd_29	cddd_30	cddd_31	cddd_32	cddd_33	cddd_34	cddd_35	cddd_36	cddd_37	cddd_38	cddd_39	cddd_40	cddd_41	cddd_42	cddd_43	cddd_44	cddd_45	cddd_46	cddd_47	cddd_48	cddd_49
Brc1ccc2CC[C@H](Nc2c1)c3ccccc3	-0.641124	0.394123	-0.0727549	0.0893627	-0.258521	-0.553226	-0.8312	0.633839	0.12168	-0.421492	-0.718326	-0.321348	0.462988	-0.451149	0.287458	0.284821	-0.436492	0.662544	-0.756056	0.0879145	0.153669	-0.696569	0.24013	-0.245752	0.731971	0.611202	-0.0189034	-0.272679	0.887068	-0.740522	0.052899	-0.0759721	-0.753792	-0.193438	-0.48807	0.602903	0.198085	0.0782117	0.965376	-0.897311	-0.961386	-0.199342	-0.302486	0.163838	0.296845	-0.972645	0.186062	-0.279906	0.953069
Brc1ccc2CC[C@@H](Nc2c1)c3ccccc3	-0.618426	0.356007	0.133548	0.0687782	-0.430909	-0.553394	-0.861784	0.620183	0.0354894	-0.439891	-0.674669	-0.365349	0.493753	-0.551373	0.342065	0.378093	-0.419958	0.67047	-0.715865	-0.0223769	0.104781	-0.726315	0.0948014	-0.30742	0.752175	0.634105	-0.0522475	-0.182611	0.874054	-0.774317	0.0901607	-0.167129	-0.740414	-0.277547	-0.434081	0.57658	0.314183	0.104793	0.967792	-0.854722	-0.958969	-0.0257641	-0.256092	0.167786	0.339977	-0.968381	0.181546	-0.277827	0.929726
CDDD_NS
Brc1ccc2CC[C@H](Nc2c1)c3ccccc3	-0.749741	0.445245	0.244386	0.0586886	-0.278476	-0.222155	-0.508375	0.454896	0.395442	-0.42518	-0.740138	0.0151798	0.459472	-0.429396	0.25115	0.384419	-0.317543	0.650411	-0.358784	-0.321101	0.441617	-0.782842	0.449433	-0.357749	0.482644	0.6226	0.138956	-0.0243537	0.777669	-0.659337	0.197663	0.13064	-0.468333	0.262538	0.293641	0.339863	0.147533	0.494153	0.930377	-0.957259	-0.989712	-0.274551	-0.428731	-0.214085	0.350506	-0.977799	0.188889	-0.0148688	0.451225
Brc1ccc2CC[C@@H](Nc2c1)c3ccccc3	-0.749741	0.445245	0.244386	0.0586886	-0.278476	-0.222155	-0.508375	0.454896	0.395442	-0.42518	-0.740138	0.0151798	0.459472	-0.429396	0.25115	0.384419	-0.317543	0.650411	-0.358784	-0.321101	0.441617	-0.782842	0.449433	-0.357749	0.482644	0.6226	0.138956	-0.0243537	0.777669	-0.659337	0.197663	0.13064	-0.468333	0.262538	0.293641	0.339863	0.147533	0.494153	0.930377	-0.957259	-0.989712	-0.274551	-0.428731	-0.214085	0.350506	-0.977799	0.188889	-0.0148688	0.451225
CDDD_ORI-OPP
Brc1ccc2CC[C@H](Nc2c1)c3ccccc3	-0.0226979	0.0381162	-0.206303	0.0205844	0.172388	0.00016764	0.0305837	0.013656	0.0861906	0.0183985	-0.0436574	0.0440011	-0.0307646	0.100225	-0.0546078	-0.0932719	-0.0165338	-0.0079255	-0.0401917	0.110291	0.0488877	0.0297461	0.145328	0.061668	-0.0202038	-0.0229027	0.033344	-0.0900677	0.0130139	0.0337954	-0.0372617	0.0911572	-0.0133782	0.0841088	-0.0539891	0.0263224	-0.116098	-0.0265815	-0.00241654	-0.0425883	-0.00241764	-0.173578	-0.0463947	-0.00394819	-0.0431315	-0.00426384	0.00451598	-0.00207978	0.0233429
Brc1ccc2CC[C@@H](Nc2c1)c3ccccc3	0.0226979	-0.0381162	0.206303	-0.0205844	-0.172388	-0.00016764	-0.0305837	-0.013656	-0.0861906	-0.0183985	0.0436574	-0.0440011	0.0307646	-0.100225	0.0546078	0.0932719	0.0165338	0.0079255	0.0401917	-0.110291	-0.0488877	-0.0297461	-0.145328	-0.061668	0.0202038	0.0229027	-0.033344	0.0900677	-0.0130139	-0.0337954	0.0372617	-0.0911572	0.0133782	-0.0841088	0.0539891	-0.0263224	0.116098	0.0265815	0.00241654	0.0425883	0.00241764	0.173578	0.0463947	0.00394819	0.0431315	0.00426384	-0.00451598	0.00207978	-0.0233429
CDDD_ORI-NS
Brc1ccc2CC[C@H](Nc2c1)c3ccccc3	0.108617	-0.0511219	-0.317141	0.0306741	0.0199559	-0.331071	-0.322824	0.178943	-0.273762	0.00368768	0.0218112	-0.336528	0.00351608	-0.0217523	0.0363077	-0.0995983	-0.118949	0.0121332	-0.397273	0.409016	-0.287948	0.086273	-0.209304	0.111997	0.249327	-0.0113978	-0.157859	-0.248325	0.109399	-0.0811849	-0.144764	-0.206612	-0.285459	-0.455976	-0.781711	0.26304	0.0505521	-0.415942	0.0349988	0.0599487	0.0283264	0.0752092	0.126245	0.377923	-0.0536609	0.00515364	-0.00282713	-0.265038	0.501845
Brc1ccc2CC[C@@H](Nc2c1)c3ccccc3	0.131315	-0.0892381	-0.110838	0.0100896	-0.152432	-0.331239	-0.353408	0.165287	-0.359953	-0.0147108	0.0654686	-0.380529	0.0342806	-0.121977	0.0909156	-0.00632635	-0.102415	0.0200587	-0.357081	0.298724	-0.336836	0.0565269	-0.354632	0.0503293	0.269531	0.0115049	-0.191203	-0.158257	0.096385	-0.11498	-0.107502	-0.297769	-0.272081	-0.540085	-0.727722	0.236717	0.16665	-0.38936	0.0374153	0.102537	0.030744	0.248787	0.17264	0.381872	-0.0105294	0.00941748	-0.00734311	-0.262958	0.478502
Transf	transf_1	transf_2	transf_3	transf_4	transf_5	transf_6	transf_7	transf_8	transf_9	transf_10	transf_11	transf_12	transf_13	transf_14	transf_15	transf_16	transf_17	transf_18	transf_19	transf_20	transf_21	transf_22	transf_23	transf_24	transf_25	transf_26	transf_27	transf_28	transf_29	transf_30	transf_31	transf_32	transf_33	transf_34	transf_35	transf_36	transf_37	transf_38	transf_39	transf_40	transf_41	transf_42	transf_43	transf_44	transf_45	transf_46	transf_47	transf_48	transf_49
Brc1ccc2CC[C@H](Nc2c1)c3ccccc3	0.02026	-0.266023	0.00859731	-0.0686239	-0.0326562	-0.107675	-0.0104425	-0.0233932	0.0116873	0.0253	0.0222387	-0.0604933	-0.0025187	0.0420819	0.130486	-0.0300134	0.0258476	-0.00599108	0.00475201	-0.0273571	-0.0281194	0.0185161	0.0132619	0.0214116	0.0697952	-0.034653	0.0416963	-0.0117282	0.0326823	-0.45939	0.00865047	0.0472199	-0.0236354	-0.0348388	0.392475	0.0388615	0.0166032	0.0168268	0.00175371	0.0762773	-0.0231079	0.0260289	-0.0161237	-0.0385954	-0.00700674	0.0118284	-0.014989	0.0141237	0.027444
Brc1ccc2CC[C@@H](Nc2c1)c3ccccc3	0.0142948	-0.339201	0.00253344	-0.075406	-0.00495207	-0.0789839	-0.0211863	-0.0301444	-0.00578261	0.0188618	0.0208944	-0.018189	-0.0034274	0.0409688	0.160797	-0.00803597	0.0167668	0.0102475	0.0140399	-0.0124675	0.00934969	0.013805	0.0159978	0.0199527	0.0463698	-0.0504653	0.00895524	-0.00219988	0.0297217	-0.491246	0.00956536	0.0360844	-0.00149213	-0.0443337	0.39137	0.0327511	0.026844	0.00898516	-0.00804766	0.127044	-0.0341096	0.0253891	-0.0128758	-0.028965	-0.0181451	0.012918	-0.0160012	0.00880475	0.0302729
Transf_NS
Brc1ccc2CC[C@H](Nc2c1)c3ccccc3	0.00196749	-0.206117	0.0154244	-0.085022	-0.0326573	-0.0942624	-0.0125682	-0.0301925	0.00873263	0.0163364	0.0316246	-0.0509356	-0.0194346	0.0691252	0.230064	-0.0385609	0.00904917	-0.0431956	-0.0220556	-0.0110466	-0.0290349	0.00704395	0.0317555	0.013172	0.047809	-0.0506663	0.0262826	0.0198109	0.0357164	-0.395809	0.0116298	0.0254417	-0.0243151	-0.151304	0.272916	0.00238617	0.0407059	0.0232918	0.0292238	0.165775	-0.01972	0.0154179	-0.0445194	-0.0164099	-0.0927312	-0.00762369	-0.0215276	0.0069332	0.0258096
Brc1ccc2CC[C@@H](Nc2c1)c3ccccc3	0.00196749	-0.206117	0.0154244	-0.085022	-0.0326573	-0.0942624	-0.0125682	-0.0301925	0.00873263	0.0163364	0.0316246	-0.0509356	-0.0194346	0.0691252	0.230064	-0.0385609	0.00904917	-0.0431956	-0.0220556	-0.0110466	-0.0290349	0.00704395	0.0317555	0.013172	0.047809	-0.0506663	0.0262826	0.0198109	0.0357164	-0.395809	0.0116298	0.0254417	-0.0243151	-0.151304	0.272916	0.00238617	0.0407059	0.0232918	0.0292238	0.165775	-0.01972	0.0154179	-0.0445194	-0.0164099	-0.0927312	-0.00762369	-0.0215276	0.0069332	0.0258096
Transf_ORI-OPP
Brc1ccc2CC[C@H](Nc2c1)c3ccccc3	0.00596513	0.0731782	0.00606388	0.00678207	-0.0277042	-0.0286912	0.0107438	0.00675129	0.01747	0.00643817	0.0013443	-0.0423044	0.000908702	0.00111311	-0.0303109	-0.0219775	0.00908081	-0.0162386	-0.00928787	-0.0148896	-0.0374691	0.00471111	-0.00273584	0.00145891	0.0234254	0.0158123	0.0327411	-0.00952829	0.00296054	0.0318556	-0.000914888	0.0111355	-0.0221433	0.00949497	0.0011057	0.00611043	-0.0102408	0.00784164	0.00980137	-0.0507664	0.0110017	0.000639829	-0.00324786	-0.00963043	0.0111384	-0.00108952	0.00101215	0.00531894	-0.00282891
Brc1ccc2CC[C@@H](Nc2c1)c3ccccc3	-0.00596513	-0.0731782	-0.00606388	-0.00678207	0.0277042	0.0286912	-0.0107438	-0.00675129	-0.01747	-0.00643817	-0.0013443	0.0423044	-0.000908702	-0.00111311	0.0303109	0.0219775	-0.00908081	0.0162386	0.00928787	0.0148896	0.0374691	-0.00471111	0.00273584	-0.00145891	-0.0234254	-0.0158123	-0.0327411	0.00952829	-0.00296054	-0.0318556	0.000914888	-0.0111355	0.0221433	-0.00949497	-0.0011057	-0.00611043	0.0102408	-0.00784164	-0.00980137	0.0507664	-0.0110017	-0.000639829	0.00324786	0.00963043	-0.0111384	0.00108952	-0.00101215	-0.00531894	0.00282891
Transf_ORI-NS
Brc1ccc2CC[C@H](Nc2c1)c3ccccc3	0.0182925	-0.0599061	-0.00682713	0.016398	1.113e-06	-0.0134127	0.00212566	0.00679933	0.00295471	0.00896356	-0.00938591	-0.00955772	0.0169159	-0.0270433	-0.0995777	0.00854742	0.0167985	0.0372045	0.0268076	-0.0163105	0.000915502	0.0114722	-0.0184936	0.00823959	0.0219862	0.0160134	0.0154137	-0.031539	-0.00303409	-0.063581	-0.00297928	0.0217782	0.000679724	0.116465	0.119559	0.0364754	-0.0241027	-0.00646498	-0.0274701	-0.0894974	-0.00338787	0.010611	0.0283957	-0.0221855	0.0857244	0.0194521	0.00653861	0.00719049	0.00163433
Brc1ccc2CC[C@@H](Nc2c1)c3ccccc3	0.0123273	-0.133084	-0.012891	0.00961597	0.0277053	0.0152785	-0.0086181	4.8033e-05	-0.0145152	0.0025254	-0.0107302	0.0327466	0.0160072	-0.0281564	-0.0692668	0.0305249	0.00771765	0.0534431	0.0360955	-0.00142087	0.0383846	0.00676104	-0.0157577	0.00678068	-0.00143921	0.000201084	-0.0173274	-0.0220107	-0.00599463	-0.0954366	-0.00206439	0.0106427	0.022823	0.10697	0.118453	0.0303649	-0.0138619	-0.0143066	-0.0372714	-0.038731	-0.0143896	0.00997121	0.0316436	-0.0125551	0.0745861	0.0205416	0.00552646	0.00187155	0.00446324
[truncated: 463 more columns]

## Sheet: Statistics
FULL STATISTICS FOR THE RF MODELS
descriptor	classification	oob_score	accuracy	precision	recall	f1_score	positive_label	True_negatives	False_positives	False_negatives	True_positives	undetected_pairs	correctly_predicted_pairs	total_pairs	%undetected_pairs	%correctly_predicted_pairs
FP	R-S	0.802	0.912	0.892	0.938	0.915	R	172	22	12	182	28	163	194	14.433	84.021
FP_ORI-OPP	R-S	0.922	0.954	0.944	0.964	0.954	R	183	11	7	187	4	183	194	2.062	94.33
FP_ORI-NS	R-S	0.901	0.925	0.91	0.943	0.927	R	176	18	11	183	21	169	194	10.825	87.113
Transf	R-S	0.575	0.817	0.822	0.809	0.816	R	160	34	37	157	37	140	194	19.072	72.165
Transf_ORI-OPP	R-S	0.871	0.894	0.881	0.912	0.896	R	170	24	17	177	15	166	194	7.732	85.567
Transf_ORI-NS	R-S	0.814	0.902	0.906	0.897	0.902	R	176	18	20	174	14	168	194	7.216	86.598
CDDD	R-S	0.391	0.765	0.756	0.784	0.77	R	145	49	42	152	71	113	194	36.598	58.247
CDDD_ORI-OPP	R-S	0.872	0.894	0.888	0.902	0.895	R	172	22	19	175	11	168	194	5.67	86.598
CDDD_ORI-NS	R-S	0.736	0.848	0.839	0.861	0.85	R	162	32	27	167	27	151	194	13.918	77.835
FP	@-@@	0.591	0.716	0.712	0.727	0.719	@	137	57	53	141	40	119	194	20.619	61.34
FP_ORI-OPP	@-@@	0.727	0.709	0.701	0.727	0.714	@	134	60	53	141	13	131	194	6.701	67.526
FP_ORI-NS	@-@@	0.706	0.719	0.707	0.747	0.727	@	134	60	49	145	29	125	194	14.948	64.433
Transf	@-@@	0.815	0.905	0.898	0.912	0.905	@	174	20	17	177	13	169	194	6.701	87.113
Transf_ORI-OPP	@-@@	0.999	1	1	1	1	@	194	0	0	194	0	194	194	0	100
Transf_ORI-NS	@-@@	0.959	0.956	0.945	0.969	0.957	@	183	11	6	188	9	181	194	4.639	93.299
CDDD	@-@@	0.712	0.92	0.95	0.887	0.917	@	185	9	22	172	31	163	194	15.979	84.021
CDDD_ORI-OPP	@-@@	1	1	1	1	1	@	194	0	0	194	0	194	194	0	100
CDDD_ORI-NS	@-@@	0.955	0.987	0.98	0.995	0.987	@	190	4	1	193	5	189	194	2.577	97.423
FP	F-L	0.679	0.807	0.805	0.809	0.807	F	156	38	37	157	31	141	194	15.979	72.68
FP_ORI-OPP	F-L	0.793	0.822	0.817	0.83	0.824	F	158	36	33	161	9	155	194	4.639	79.897
FP_ORI-NS	F-L	0.765	0.802	0.803	0.799	0.801	F	156	38	39	155	29	141	194	14.948	72.68
Transf	F-L	0.45	0.729	0.743	0.701	0.721	F	147	47	58	136	57	113	194	29.381	58.247
Transf_ORI-OPP	F-L	0.759	0.753	0.745	0.768	0.756	F	143	51	45	149	18	137	194	9.278	70.619
Transf_ORI-NS	F-L	0.699	0.729	0.726	0.737	0.731	F	140	54	51	143	25	129	194	12.887	66.495
CDDD	F-L	0.339	0.683	0.68	0.691	0.685	F	131	63	60	134	71	97	194	36.598	50
CDDD_ORI-OPP	F-L	0.772	0.732	0.721	0.758	0.739	F	137	57	47	147	22	131	194	11.34	67.526
CDDD_ORI-NS	F-L	0.637	0.727	0.734	0.711	0.723	F	144	50	56	138	42	120	194	21.649	61.856

## Sheet: ntrees
RF OOB ACCURACY WITH DIFFERENT NTREES (50, 100, 200, 300)
descriptor	classification	oob_score50	oob_score100	oob_score200	oob_score300
FP	R-S	0.799	0.802	0.808	0.811
FP_ORI-OPP	R-S	0.92	0.922	0.934	0.932
FP_ORI-NS	R-S	0.899	0.901	0.91	0.91
Transf	R-S	0.564	0.575	0.574	0.571
Transf_ORI-OPP	R-S	0.863	0.871	0.878	0.882
Transf_ORI-NS	R-S	0.798	0.814	0.83	0.831
CDDD	R-S	0.416	0.391	0.38	0.367
CDDD_ORI-OPP	R-S	0.858	0.872	0.881	0.884
CDDD_ORI-NS	R-S	0.717	0.736	0.742	0.742
FP	@-@@	0.591	0.591	0.595	0.588
FP_ORI-OPP	@-@@	0.721	0.727	0.73	0.732
FP_ORI-NS	@-@@	0.7	0.706	0.701	0.703
Transf	@-@@	0.789	0.815	0.831	0.836
Transf_ORI-OPP	@-@@	0.998	0.999	0.999	1
Transf_ORI-NS	@-@@	0.95	0.959	0.96	0.962
CDDD	@-@@	0.697	0.712	0.726	0.731
CDDD_ORI-OPP	@-@@	1	1	1	1
CDDD_ORI-NS	@-@@	0.937	0.955	0.963	0.966
FP	F-L	0.668	0.679	0.665	0.662
FP_ORI-OPP	F-L	0.787	0.793	0.796	0.799
FP_ORI-NS	F-L	0.764	0.765	0.771	0.77
Transf	F-L	0.464	0.45	0.447	0.439
Transf_ORI-OPP	F-L	0.747	0.759	0.763	0.761
Transf_ORI-NS	F-L	0.685	0.699	0.71	0.708
CDDD	F-L	0.361	0.339	0.314	0.306
CDDD_ORI-OPP	F-L	0.751	0.772	0.783	0.786
CDDD_ORI-NS	F-L	0.642	0.637	0.626	0.624

## Sheet: OneEnantiomer
COMPARISON OF THE OOB AND TEST SET ACCURACIES WHEN ONE ENANTIOMER OF EACH PAIR IS MOVED TO THE TRAINING SET
		2 enantiomers in test		1 enantiomer in test, the other in training
descriptor	classification	oob_score	accuracy	oob_score	accuracy
FP	R-S	0.802	0.912	0.817	0.82
FP_ORI-OPP	R-S	0.922	0.954	0.93	0.933
FP_ORI-NS	R-S	0.901	0.925	0.902	0.902
Transf	R-S	0.575	0.817	0.599	0.598
Transf_ORI-OPP	R-S	0.871	0.894	0.87	0.892
Transf_ORI-NS	R-S	0.814	0.902	0.824	0.871
CDDD	R-S	0.391	0.765	0.422	0.381
CDDD_ORI-OPP	R-S	0.872	0.894	0.88	0.892
CDDD_ORI-NS	R-S	0.736	0.848	0.752	0.711
FP	@-@@	0.591	0.716	0.606	0.557
FP_ORI-OPP	@-@@	0.727	0.709	0.722	0.742
FP_ORI-NS	@-@@	0.706	0.719	0.707	0.66
Transf	@-@@	0.815	0.905	0.83	0.835
Transf_ORI-OPP	@-@@	0.999	1	1	1
Transf_ORI-NS	@-@@	0.959	0.956	0.96	0.954
CDDD	@-@@	0.712	0.92	0.73	0.722
CDDD_ORI-OPP	@-@@	1	1	1	1
CDDD_ORI-NS	@-@@	0.955	0.987	0.953	0.979
FP	F-L	0.679	0.807	0.681	0.639
FP_ORI-OPP	F-L	0.793	0.822	0.798	0.845
FP_ORI-NS	F-L	0.765	0.802	0.769	0.778
Transf	F-L	0.45	0.729	0.477	0.448
Transf_ORI-OPP	F-L	0.759	0.753	0.763	0.758
Transf_ORI-NS	F-L	0.699	0.729	0.714	0.722
CDDD	F-L	0.339	0.683	0.344	0.325
CDDD_ORI-OPP	F-L	0.772	0.732	0.77	0.763
CDDD_ORI-NS	F-L	0.637	0.727	0.639	0.603

## Sheet: 5_Alternative_splits
RF PREDICTIONS IN 5 ALTERNATIVE TRAINING/TEST SPLITS
descriptor	classification	oob_score	accuracy	oob_score	accuracy	oob_score	accuracy	oob_score	accuracy	oob_score	accuracy	avg_oob	std_oob	avg_acc	std_acc
FP	R-S	0.818	0.902	0.8	0.943	0.812	0.938	0.81	0.925	0.82	0.918	0.812	0.00787401	0.9252	0.0163615
FP_ORI-OPP	R-S	0.935	0.894	0.927	0.948	0.931	0.964	0.931	0.936	0.931	0.902	0.931	0.00282843	0.9288	0.0299533
FP_ORI-NS	R-S	0.903	0.884	0.903	0.933	0.902	0.948	0.907	0.925	0.908	0.887	0.9046	0.00270185	0.9154	0.0285359
Transf	R-S	0.583	0.781	0.585	0.804	0.587	0.812	0.581	0.809	0.571	0.791	0.5814	0.00622896	0.7994	0.0130499
Transf_ORI-OPP	R-S	0.872	0.905	0.863	0.894	0.864	0.902	0.874	0.902	0.871	0.871	0.8688	0.00496991	0.8948	0.0139176
Transf_ORI-NS	R-S	0.819	0.835	0.823	0.881	0.815	0.879	0.81	0.887	0.822	0.856	0.8178	0.00535724	0.8676	0.0216979
CDDD	R-S	0.4	0.765	0.393	0.778	0.393	0.791	0.404	0.768	0.386	0.791	0.3952	0.00697854	0.7786	0.0123004
CDDD_ORI-OPP	R-S	0.876	0.892	0.872	0.902	0.872	0.876	0.876	0.912	0.879	0.894	0.875	0.003	0.8952	0.0133116
CDDD_ORI-NS	R-S	0.744	0.856	0.74	0.894	0.746	0.856	0.744	0.861	0.729	0.856	0.7406	0.00684105	0.8646	0.0165771
FP	@-@@	0.596	0.735	0.595	0.745	0.59	0.771	0.581	0.778	0.595	0.755	0.5914	0.00626897	0.7568	0.0178101
FP_ORI-OPP	@-@@	0.734	0.732	0.729	0.742	0.732	0.74	0.719	0.737	0.731	0.693	0.729	0.00587367	0.7288	0.0203642
FP_ORI-NS	@-@@	0.703	0.709	0.706	0.716	0.693	0.74	0.697	0.711	0.707	0.704	0.7012	0.00601664	0.716	0.014089
Transf	@-@@	0.819	0.912	0.827	0.918	0.826	0.938	0.816	0.923	0.822	0.879	0.822	0.00463681	0.914	0.021806
Transf_ORI-OPP	@-@@	0.998	1	1	1	1	1	1	1	0.999	1	0.9994	0.000894427	1	0
Transf_ORI-NS	@-@@	0.96	0.954	0.961	0.959	0.955	0.977	0.955	0.969	0.961	0.966	0.9584	0.0031305	0.965	0.00891628
CDDD	@-@@	0.718	0.923	0.72	0.943	0.713	0.93	0.712	0.933	0.719	0.93	0.7164	0.00364692	0.9318	0.00725948
CDDD_ORI-OPP	@-@@	1	1	1	1	1	1	1	1	1	1	1	0	1	0
CDDD_ORI-NS	@-@@	0.956	0.992	0.959	0.977	0.953	0.985	0.953	0.99	0.952	0.995	0.9546	0.00288097	0.9878	0.00704982
FP	F-L	0.653	0.802	0.656	0.832	0.668	0.796	0.663	0.796	0.677	0.807	0.6634	0.00960729	0.8066	0.0149265
FP_ORI-OPP	F-L	0.797	0.773	0.799	0.832	0.803	0.755	0.798	0.812	0.804	0.814	0.8002	0.00311448	0.7972	0.0319327
FP_ORI-NS	F-L	0.776	0.765	0.775	0.802	0.773	0.776	0.774	0.786	0.767	0.812	0.773	0.00353553	0.7882	0.0190316
Transf	F-L	0.456	0.696	0.475	0.735	0.465	0.714	0.453	0.747	0.457	0.686	0.4612	0.00889944	0.7156	0.0256184
Transf_ORI-OPP	F-L	0.749	0.763	0.754	0.784	0.751	0.771	0.751	0.802	0.761	0.735	0.7532	0.00471169	0.771	0.0249499
Transf_ORI-NS	F-L	0.712	0.74	0.71	0.75	0.709	0.778	0.705	0.771	0.702	0.768	0.7076	0.00403733	0.7614	0.0158051
CDDD	F-L	0.341	0.709	0.33	0.719	0.331	0.704	0.331	0.709	0.338	0.693	0.3342	0.00496991	0.7068	0.00944458
CDDD_ORI-OPP	F-L	0.766	0.791	0.768	0.776	0.779	0.735	0.763	0.794	0.764	0.789	0.768	0.00644205	0.777	0.0244643
CDDD_ORI-NS	F-L	0.64	0.745	0.625	0.771	0.631	0.727	0.628	0.771	0.62	0.784	0.6288	0.00746324	0.7596	0.0230825
